# Supplementary material for: Pelvic rotation correction combined with Schroth exercises for pelvic and spinal deformities in mild adolescent idiopathic scoliosis: A randomized controlled trial
Source: PLoS One. 2024 Jul 30;19(7):e0307955. doi: 10.1371/journal.pone.0307955 (PMC11288462; doi:10.1371/journal.pone.0307955)
Supplement: S1 Data — (XLSX) [file pone.0307955.s006.xlsx]

## Sheet: Sheet1
group	age	sex	BMI(kg/m2)	curve_types	Risser_sign	pelvic_rotation_ratio	Cobb_angle(°)	ATR(°)	apical_vertebral_rotation	apical_vertebral_translation(mm)	pelvic_obliquity(°)	SRS_image	pelvic_rotation_ratio_24w	cobb_angle_24w(°)	ATR_24w(°)	apical_vertebral_rotation_24w	apical_vertebral_translation_24w(mm)	pelvic_obliquity_24w(°)	SRS_image_24w
1	10	1	19.1	2	0	92.59	14	3	0	13	2.49	4.2	89.36	10	1.5	0	12	1.11	4.6
1	15	1	16.6	1	4	92.41	15	4	0	5	1.57	5	93.72	17	4.5	0	6	0.83	4.4
1	17	1	19.5	2	4	84.4	22	6	2	21	2.73	3.6	91.46	16	2.5	1	16.7	1.71	4
1	14	2	17.4	3	0	93.85	14	4	0	11	1.33	4.6	93.85	14	4	0	11	1.33	4.6
1	17	1	19.5	4	5	91.67	15	6	0	11.67	0.5	3.8	95.34	20	7	1	18.22	0.8	4
1	14	1	20	2	4	94.62	16	6	1	11.5	1.93	4.6	90.24	9	4.5	0	5.56	0.36	4.6
1	13	1	23.3	1	4	97.12	24	10	1	9.56	1.15	2.6	92.15	20	7	1	6.76	1.24	2.8
1	11	1	18.9	2	0	93.43	15	4	0	9.56	2.52	4.4	94.68	18	3.5	0	16.44	1.49	4.2
1	11	2	18.6	3	0	96.07	17	5	0	13.56	3.58	3.6	94.92	12	3.5	0	11.64	2.91	3.8
1	15	2	18	1	4	90.8	18	9	1	23.56	2.44	2.8	94.87	19	5.5	1	4.67	2.62	3.2
1	11	1	14.8	4	0	95.24	22	6	1	17.08	1.63	3	93.76	16	4	1	12.43	1.74	3.4
1	18	1	16.9	1	5	92.79	25	6	2	34.67	0.72	3.2	94.79	22	5	2	16.75	0.59	3.6
1	17	1	18.1	2	4	95.26	23	8	1	22.67	0.92	3.6	93.43	18	7	1	15.37	1.03	4
1	14	2	19.7	2	3	87.22	12	7	1	6.54	0.91	3.2	91.65	10	4.5	0	6.29	0.84	3.2
1	11	1	22.3	3	1	90.8	19	4	1	12.82	1.65	5	95	8	0.5	1	9.51	1.82	4.6
1	10	1	19.1	2	0	88.7	15	6	1	7	0.78	4	94.51	15	3.5	1	8	1.14	4
1	10	1	14.9	2	0	92.33	20	6	1	19.6	2.17	3.8	88.25	16	4.5	1	11.44	1.85	4.2
1	14	1	20.6	2	3	95.03	14	5	1	14.8	0.42	4.2	95.03	14	5	1	14.8	0.42	4.2
1	15	1	15.3	4	4	95.43	22	7	1	20.55	1.48	2.8	96.01	25	6.5	1	22.54	1.71	3.4
1	12	1	18.7	2	3	96.26	12	11	2	5.56	0.36	4.6	93.06	12	9	2	5.16	0.47	4.6
1	16	1	21.3	3	3	93.39	17	7	1	3.5	1.9	3.4	92.74	14	6	1	2.21	2.27	4
2	13	1	17.6	3	2	93.5	25	6	1	27.33	1.12	4	94.91	23	4.5	1	16.8	1.04	4
2	13	2	21.8	4	2	95.22	16	4.5	1	8.89	0.95	4.6	98.7	13	3	1	7.42	0.81	4.6
2	12	1	15.8	4	2	94.85	19	8	1	12	2.66	4	97.56	12	5	1	5.57	2.1	4.2
2	13	2	15.8	3	2	89.01	25	9	1	28.22	2.53	2	94.41	17	5.5	0	10.89	2.47	2.8
2	10	2	22.8	2	0	93.11	10	5	0	3	3.48	4.6	98.22	4	1.5	0	0	2.75	4.2
2	12	1	15.3	2	3	91.87	20	8	2	28.89	1.17	3.4	95.96	16	4	1	22.67	1.37	4.2
2	13	1	15.3	3	3	88.41	17	6.5	2	16.67	0.47	3.8	93.19	15	2	1	14.85	0.35	4
2	10	2	17.1	1	0	84.62	17	5	1	27.78	1.15	3.6	92.33	6	0	0	2.33	2.05	4.4
2	14	1	25.1	1	4	90.67	17	6	1	14.18	1	3.8	95.81	14	3	0	12.71	0.86	4.4
2	10	1	15.2	2	0	93.13	10	10	1	3.33	1.29	3.6	98.12	8	5	0	3.56	0.88	3.8
2	16	1	18.5	2	5	95.31	16	5	1	12.89	0.46	3.4	98.29	16	4	1	13.55	0.52	4
2	16	2	17.5	2	4	93.53	18	7	1	17.78	2.43	4.2	95.43	15	5	1	17.43	2.03	4.6
2	11	2	20.8	1	0	97.09	13	2	0	8.2	0.27	4.4	100	5	0	0	6	1.8	4.8
2	15	1	18.4	3	4	98.35	12	3	0	17.11	1.78	4.4	99.72	8	2.5	0	11.89	1.61	4.6
2	12	1	18.9	2	4	85.45	15	3	2	9.78	2.57	4.8	93.05	12	0.5	1	7.08	0.93	4.8
2	15	1	20.3	3	3	91.94	25	7	1	40.89	0.61	3.2	93.22	21	6	1	35.45	0.96	3.6
2	12	1	19	1	4	91.67	25	9	2	16.23	2.26	4.4	91.67	25	9	2	16.23	2.26	4.4
2	16	1	17.8	2	4	93.74	18	6	1	9.5	1.07	3	93.74	18	6	1	9.5	1.07	3
2	15	1	18.8	4	2	88.64	23	9.5	1	22	1.2	3.6	98.49	21	2.5	0	18	1.03	4.2
2	17	1	20.2	3	5	87.61	20	9	2	25.78	1.94	3.4	94.35	16	3.5	1	22.57	0.98	4
2	10	1	14.9	3	0	94.16	13	3	0	10.89	3.17	4.2	96.74	9	1	0	4.24	2.72	4.2
1=Schroth		1=female		1=Thoracic
2=Combine		2=male		2=Lumbar
				3=Thoraco-lumbar
				4=S-shaped
